# Supplementary material for: Clinical-radiomics-based treatment decision support for KIT Exon 11 deletion in gastrointestinal stromal tumors: a multi-institutional retrospective study
Source: Front Oncol. 2023 Aug 14;13:1193010. doi: 10.3389/fonc.2023.1193010 (PMC10461453; doi:10.3389/fonc.2023.1193010)
Supplement: Supplementary file 1 [file DataSheet_1.zip]

Archive with 5 entries (5 files):
- Feature delete.xlsx
- Feature select.xlsx
- Table S1.xlsx
- Table S2.xlsx
- text S1-3.docx
