# Supplementary material for: Clinical-radiomics-based treatment decision support for KIT Exon 11 deletion in gastrointestinal stromal tumors: a multi-institutional retrospective study
Source: Front Oncol. 2023 Aug 14;13:1193010. doi: 10.3389/fonc.2023.1193010 (PMC10461453; doi:10.3389/fonc.2023.1193010)
Supplement: Supplementary file 1 [file DataSheet_1.zip › Feature delete.xlsx]

## Sheet: Sheet1
fearures
original_shape_Sphericity
original_firstorder_Kurtosis
original_firstorder_Range
original_firstorder_Skewness
original_glcm_Autocorrelation
original_glcm_JointAverage
original_glrlm_HighGrayLevelRunEmphasis
original_glrlm_LongRunHighGrayLevelEmphasis
original_glrlm_ShortRunHighGrayLevelEmphasis
original_glszm_HighGrayLevelZoneEmphasis
original_glszm_LargeAreaEmphasis
original_glszm_LargeAreaLowGrayLevelEmphasis
original_glszm_LowGrayLevelZoneEmphasis
original_glszm_SmallAreaHighGrayLevelEmphasis
original_glszm_SmallAreaLowGrayLevelEmphasis
original_glszm_ZoneVariance
original_gldm_HighGrayLevelEmphasis
original_gldm_LargeDependenceHighGrayLevelEmphasis
original_gldm_SmallDependenceHighGrayLevelEmphasis
log-sigma-1-0-mm-3D_firstorder_Kurtosis
log-sigma-1-0-mm-3D_firstorder_Maximum
log-sigma-1-0-mm-3D_glcm_Autocorrelation
log-sigma-1-0-mm-3D_glcm_JointAverage
log-sigma-1-0-mm-3D_glcm_Idmn
log-sigma-1-0-mm-3D_glcm_Idn
log-sigma-1-0-mm-3D_glrlm_HighGrayLevelRunEmphasis
log-sigma-1-0-mm-3D_glrlm_LongRunHighGrayLevelEmphasis
log-sigma-1-0-mm-3D_glrlm_LowGrayLevelRunEmphasis
log-sigma-1-0-mm-3D_glrlm_ShortRunHighGrayLevelEmphasis
log-sigma-1-0-mm-3D_glrlm_ShortRunLowGrayLevelEmphasis
log-sigma-1-0-mm-3D_glszm_GrayLevelNonUniformityNormalized
log-sigma-1-0-mm-3D_glszm_GrayLevelVariance
log-sigma-1-0-mm-3D_glszm_HighGrayLevelZoneEmphasis
log-sigma-1-0-mm-3D_glszm_LowGrayLevelZoneEmphasis
log-sigma-1-0-mm-3D_glszm_SizeZoneNonUniformityNormalized
log-sigma-1-0-mm-3D_glszm_SmallAreaEmphasis
log-sigma-1-0-mm-3D_glszm_SmallAreaHighGrayLevelEmphasis
log-sigma-1-0-mm-3D_glszm_SmallAreaLowGrayLevelEmphasis
log-sigma-1-0-mm-3D_glszm_ZoneEntropy
log-sigma-1-0-mm-3D_glszm_ZonePercentage
log-sigma-1-0-mm-3D_gldm_HighGrayLevelEmphasis
log-sigma-1-0-mm-3D_gldm_LargeDependenceHighGrayLevelEmphasis
log-sigma-1-0-mm-3D_gldm_LowGrayLevelEmphasis
log-sigma-1-0-mm-3D_gldm_SmallDependenceEmphasis
log-sigma-1-0-mm-3D_gldm_SmallDependenceHighGrayLevelEmphasis
log-sigma-1-0-mm-3D_gldm_SmallDependenceLowGrayLevelEmphasis
log-sigma-2-0-mm-3D_firstorder_Maximum
log-sigma-2-0-mm-3D_glrlm_GrayLevelNonUniformityNormalized
log-sigma-2-0-mm-3D_glszm_SizeZoneNonUniformityNormalized
log-sigma-2-0-mm-3D_glszm_SmallAreaEmphasis
log-sigma-2-0-mm-3D_glszm_SmallAreaLowGrayLevelEmphasis
log-sigma-2-0-mm-3D_glszm_ZoneEntropy
log-sigma-3-0-mm-3D_glrlm_GrayLevelNonUniformityNormalized
log-sigma-3-0-mm-3D_glrlm_GrayLevelVariance
log-sigma-3-0-mm-3D_glszm_SizeZoneNonUniformity
log-sigma-3-0-mm-3D_glszm_SizeZoneNonUniformityNormalized
log-sigma-3-0-mm-3D_glszm_SmallAreaEmphasis
log-sigma-3-0-mm-3D_glszm_SmallAreaHighGrayLevelEmphasis
log-sigma-3-0-mm-3D_glszm_SmallAreaLowGrayLevelEmphasis
log-sigma-3-0-mm-3D_glszm_ZoneEntropy
log-sigma-3-0-mm-3D_glszm_ZonePercentage
log-sigma-4-0-mm-3D_glrlm_GrayLevelNonUniformityNormalized
log-sigma-4-0-mm-3D_glrlm_GrayLevelVariance
log-sigma-4-0-mm-3D_glszm_SizeZoneNonUniformityNormalized
log-sigma-4-0-mm-3D_glszm_SmallAreaEmphasis
log-sigma-4-0-mm-3D_glszm_SmallAreaLowGrayLevelEmphasis
log-sigma-4-0-mm-3D_glszm_ZonePercentage
log-sigma-5-0-mm-3D_firstorder_Kurtosis
log-sigma-5-0-mm-3D_glrlm_GrayLevelNonUniformityNormalized
log-sigma-5-0-mm-3D_glrlm_GrayLevelVariance
log-sigma-5-0-mm-3D_glszm_SizeZoneNonUniformity
log-sigma-5-0-mm-3D_glszm_SizeZoneNonUniformityNormalized
log-sigma-5-0-mm-3D_glszm_SmallAreaEmphasis
log-sigma-5-0-mm-3D_glszm_SmallAreaHighGrayLevelEmphasis
log-sigma-5-0-mm-3D_glszm_SmallAreaLowGrayLevelEmphasis
wavelet-LLH_glcm_Autocorrelation
wavelet-LLH_glcm_JointAverage
wavelet-LLH_glcm_Idmn
wavelet-LLH_glrlm_GrayLevelNonUniformityNormalized
wavelet-LLH_glrlm_GrayLevelVariance
wavelet-LLH_glrlm_HighGrayLevelRunEmphasis
wavelet-LLH_glrlm_LongRunHighGrayLevelEmphasis
wavelet-LLH_glrlm_LowGrayLevelRunEmphasis
wavelet-LLH_glrlm_ShortRunHighGrayLevelEmphasis
wavelet-LLH_glrlm_ShortRunLowGrayLevelEmphasis
wavelet-LLH_glszm_HighGrayLevelZoneEmphasis
wavelet-LLH_glszm_SizeZoneNonUniformityNormalized
wavelet-LLH_glszm_SmallAreaEmphasis
wavelet-LLH_glszm_SmallAreaHighGrayLevelEmphasis
wavelet-LLH_glszm_SmallAreaLowGrayLevelEmphasis
wavelet-LLH_glszm_ZoneEntropy
wavelet-LLH_gldm_HighGrayLevelEmphasis
wavelet-LLH_gldm_LargeDependenceHighGrayLevelEmphasis
wavelet-LLH_gldm_LowGrayLevelEmphasis
wavelet-LLH_gldm_SmallDependenceHighGrayLevelEmphasis
wavelet-LLH_gldm_SmallDependenceLowGrayLevelEmphasis
wavelet-LHL_firstorder_Kurtosis
wavelet-LHL_firstorder_Skewness
wavelet-LHL_glcm_Autocorrelation
wavelet-LHL_glcm_JointAverage
wavelet-LHL_glcm_Idmn
wavelet-LHL_glcm_Idn
wavelet-LHL_glrlm_GrayLevelNonUniformityNormalized
wavelet-LHL_glrlm_HighGrayLevelRunEmphasis
wavelet-LHL_glrlm_LongRunHighGrayLevelEmphasis
wavelet-LHL_glrlm_LongRunLowGrayLevelEmphasis
wavelet-LHL_glrlm_LowGrayLevelRunEmphasis
wavelet-LHL_glrlm_ShortRunHighGrayLevelEmphasis
wavelet-LHL_glrlm_ShortRunLowGrayLevelEmphasis
wavelet-LHL_glszm_GrayLevelNonUniformityNormalized
wavelet-LHL_glszm_GrayLevelVariance
wavelet-LHL_glszm_HighGrayLevelZoneEmphasis
wavelet-LHL_glszm_LargeAreaLowGrayLevelEmphasis
wavelet-LHL_glszm_LowGrayLevelZoneEmphasis
wavelet-LHL_glszm_SizeZoneNonUniformityNormalized
wavelet-LHL_glszm_SmallAreaEmphasis
wavelet-LHL_glszm_SmallAreaHighGrayLevelEmphasis
wavelet-LHL_glszm_SmallAreaLowGrayLevelEmphasis
wavelet-LHL_glszm_ZoneEntropy
wavelet-LHL_glszm_ZonePercentage
wavelet-LHL_gldm_HighGrayLevelEmphasis
wavelet-LHL_gldm_LargeDependenceHighGrayLevelEmphasis
wavelet-LHL_gldm_LargeDependenceLowGrayLevelEmphasis
wavelet-LHL_gldm_LowGrayLevelEmphasis
wavelet-LHL_gldm_SmallDependenceHighGrayLevelEmphasis
wavelet-LHL_gldm_SmallDependenceLowGrayLevelEmphasis
wavelet-LHH_firstorder_Entropy
wavelet-LHH_firstorder_Skewness
wavelet-LHH_firstorder_Uniformity
wavelet-LHH_glcm_SumSquares
wavelet-LHH_glrlm_GrayLevelNonUniformityNormalized
wavelet-LHH_glrlm_GrayLevelVariance
wavelet-LHH_glrlm_HighGrayLevelRunEmphasis
wavelet-LHH_glrlm_LowGrayLevelRunEmphasis
wavelet-LHH_glszm_GrayLevelNonUniformityNormalized
wavelet-LHH_glszm_GrayLevelVariance
wavelet-LHH_glszm_HighGrayLevelZoneEmphasis
wavelet-LHH_glszm_LowGrayLevelZoneEmphasis
wavelet-LHH_glszm_SizeZoneNonUniformity
wavelet-LHH_glszm_SizeZoneNonUniformityNormalized
wavelet-LHH_glszm_SmallAreaEmphasis
wavelet-LHH_glszm_SmallAreaHighGrayLevelEmphasis
wavelet-LHH_glszm_SmallAreaLowGrayLevelEmphasis
wavelet-LHH_glszm_ZoneEntropy
wavelet-LHH_glszm_ZonePercentage
wavelet-LHH_gldm_GrayLevelVariance
wavelet-HLL_firstorder_Kurtosis
wavelet-HLL_glcm_Autocorrelation
wavelet-HLL_glcm_Idn
wavelet-HLL_glrlm_HighGrayLevelRunEmphasis
wavelet-HLL_glrlm_ShortRunHighGrayLevelEmphasis
wavelet-HLL_glszm_GrayLevelNonUniformityNormalized
wavelet-HLL_glszm_GrayLevelVariance
wavelet-HLL_glszm_LowGrayLevelZoneEmphasis
wavelet-HLL_glszm_SizeZoneNonUniformityNormalized
wavelet-HLL_glszm_SmallAreaEmphasis
wavelet-HLL_glszm_SmallAreaLowGrayLevelEmphasis
wavelet-HLL_glszm_ZoneEntropy
wavelet-HLL_gldm_HighGrayLevelEmphasis
wavelet-HLL_gldm_LargeDependenceHighGrayLevelEmphasis
wavelet-HLL_gldm_SmallDependenceHighGrayLevelEmphasis
wavelet-HLH_firstorder_Entropy
wavelet-HLH_firstorder_Skewness
wavelet-HLH_firstorder_Uniformity
wavelet-HLH_glcm_SumSquares
wavelet-HLH_glrlm_GrayLevelNonUniformityNormalized
wavelet-HLH_glrlm_GrayLevelVariance
wavelet-HLH_glrlm_HighGrayLevelRunEmphasis
wavelet-HLH_glrlm_LowGrayLevelRunEmphasis
wavelet-HLH_glszm_GrayLevelNonUniformity
wavelet-HLH_glszm_GrayLevelNonUniformityNormalized
wavelet-HLH_glszm_GrayLevelVariance
wavelet-HLH_glszm_HighGrayLevelZoneEmphasis
wavelet-HLH_glszm_LowGrayLevelZoneEmphasis
wavelet-HLH_glszm_SizeZoneNonUniformity
wavelet-HLH_glszm_SizeZoneNonUniformityNormalized
wavelet-HLH_glszm_SmallAreaEmphasis
wavelet-HLH_glszm_SmallAreaHighGrayLevelEmphasis
wavelet-HLH_glszm_SmallAreaLowGrayLevelEmphasis
wavelet-HLH_glszm_ZoneEntropy
wavelet-HLH_glszm_ZonePercentage
wavelet-HLH_gldm_GrayLevelVariance
wavelet-HHL_firstorder_Kurtosis
wavelet-HHL_glrlm_GrayLevelNonUniformityNormalized
wavelet-HHL_glrlm_GrayLevelVariance
wavelet-HHL_glrlm_HighGrayLevelRunEmphasis
wavelet-HHL_glrlm_LowGrayLevelRunEmphasis
wavelet-HHL_glszm_GrayLevelNonUniformity
wavelet-HHL_glszm_GrayLevelNonUniformityNormalized
wavelet-HHL_glszm_GrayLevelVariance
wavelet-HHL_glszm_HighGrayLevelZoneEmphasis
wavelet-HHL_glszm_LowGrayLevelZoneEmphasis
wavelet-HHL_glszm_SizeZoneNonUniformity
wavelet-HHL_glszm_SizeZoneNonUniformityNormalized
wavelet-HHL_glszm_SmallAreaEmphasis
wavelet-HHL_glszm_SmallAreaHighGrayLevelEmphasis
wavelet-HHL_glszm_SmallAreaLowGrayLevelEmphasis
wavelet-HHL_glszm_ZoneEntropy
wavelet-HHL_glszm_ZonePercentage
wavelet-HHH_firstorder_Entropy
wavelet-HHH_firstorder_Mean
wavelet-HHH_firstorder_Median
wavelet-HHH_firstorder_RootMeanSquared
wavelet-HHH_firstorder_Skewness
wavelet-HHH_firstorder_Uniformity
wavelet-HHH_glcm_SumSquares
wavelet-HHH_glrlm_GrayLevelNonUniformityNormalized
wavelet-HHH_glrlm_GrayLevelVariance
wavelet-HHH_glrlm_HighGrayLevelRunEmphasis
wavelet-HHH_glrlm_LowGrayLevelRunEmphasis
wavelet-HHH_glszm_GrayLevelNonUniformity
wavelet-HHH_glszm_GrayLevelNonUniformityNormalized
wavelet-HHH_glszm_GrayLevelVariance
wavelet-HHH_glszm_HighGrayLevelZoneEmphasis
wavelet-HHH_glszm_LowGrayLevelZoneEmphasis
wavelet-HHH_glszm_SizeZoneNonUniformity
wavelet-HHH_glszm_SizeZoneNonUniformityNormalized
wavelet-HHH_glszm_SmallAreaEmphasis
wavelet-HHH_glszm_SmallAreaHighGrayLevelEmphasis
wavelet-HHH_glszm_SmallAreaLowGrayLevelEmphasis
wavelet-HHH_glszm_ZoneEntropy
wavelet-HHH_glszm_ZonePercentage
wavelet-HHH_glszm_ZoneVariance
wavelet-HHH_gldm_GrayLevelVariance
wavelet-HHH_gldm_HighGrayLevelEmphasis
wavelet-HHH_gldm_LowGrayLevelEmphasis
wavelet-LLL_firstorder_Kurtosis
wavelet-LLL_firstorder_Skewness
wavelet-LLL_glcm_Autocorrelation
wavelet-LLL_glcm_JointAverage
wavelet-LLL_glcm_Correlation
wavelet-LLL_glcm_Idmn
wavelet-LLL_glrlm_HighGrayLevelRunEmphasis
wavelet-LLL_glrlm_LongRunHighGrayLevelEmphasis
wavelet-LLL_glrlm_LongRunLowGrayLevelEmphasis
wavelet-LLL_glrlm_ShortRunHighGrayLevelEmphasis
wavelet-LLL_glszm_GrayLevelVariance
wavelet-LLL_glszm_HighGrayLevelZoneEmphasis
wavelet-LLL_glszm_LargeAreaEmphasis
wavelet-LLL_glszm_LargeAreaHighGrayLevelEmphasis
wavelet-LLL_glszm_LargeAreaLowGrayLevelEmphasis
wavelet-LLL_glszm_SmallAreaHighGrayLevelEmphasis
wavelet-LLL_glszm_SmallAreaLowGrayLevelEmphasis
wavelet-LLL_glszm_ZoneVariance
wavelet-LLL_gldm_HighGrayLevelEmphasis
wavelet-LLL_gldm_LargeDependenceHighGrayLevelEmphasis
wavelet-LLL_gldm_SmallDependenceHighGrayLevelEmphasis
