# Supplementary material for: Clinical-radiomics-based treatment decision support for KIT Exon 11 deletion in gastrointestinal stromal tumors: a multi-institutional retrospective study
Source: Front Oncol. 2023 Aug 14;13:1193010. doi: 10.3389/fonc.2023.1193010 (PMC10461453; doi:10.3389/fonc.2023.1193010)
Supplement: Supplementary file 1 [file DataSheet_1.zip › Table S1.xlsx]

## Sheet: Sheet1
Training cohort						Test cohort
Label	Radiomics model predicted	Clinical model predicted	Combined model predicted			Label	Radiomics model predicted	Clinical model predicted	Combined model predicted
0	0	0	0			0	0	0	0
0	0	1	0			0	0	0	0
0	0	0	0			0	0	0	0
0	0	1	1			0	1	0	0
0	0	0	0			0	0	0	0
0	0	0	0			0	0	0	1
0	0	1	1			0	0	0	0
0	0	0	0			0	0	0	0
0	0	0	0			0	0	0	0
0	0	1	0			0	0	0	0
0	0	0	0			0	0	0	0
0	0	0	0			0	0	0	0
0	0	0	0			0	0	0	0
0	0	1	1			0	0	0	0
0	0	1	0			0	0	0	0
0	0	0	0			0	0	1	0
0	1	1	1			0	0	0	0
0	1	0	1			0	0	1	1
0	0	0	0			1	0	1	1
0	0	0	0			1	0	1	0
0	0	0	0			1	0	0	0
0	0	0	0			1	0	1	1
0	0	0	0			1	0	1	1
0	0	1	1			1	1	1	1
0	0	1	0			1	1	0	1
0	0	0	0			1	0	1	0
0	0	0	0			1	0	0	0
0	0	0	0			1	0	1	1
0	0	0	0			1	0	0	0
0	0	0	0			1	1	1	1
0	0	0	0			1	0	0	0
0	0	0	0			1	1	0	0
0	0	0	0			1	1	1	1
0	1	0	0			1	0	0	0
0	0	0	0			1	1	1	1
0	0	0	0			1	0	1	1
0	0	0	0			1	0	1	1
0	0	0	1
0	0	0	1
0	0	0	0
0	0	0	0
0	0	1	0
1	0	1	1
1	1	1	1
1	1	1	1
1	0	0	0
1	0	0	0
1	1	1	1
1	1	1	1
1	0	1	1
1	1	1	1
1	1	1	1
1	1	1	1
1	0	1	1
1	0	0	1
1	1	1	1
1	1	1	1
1	1	0	1
1	0	0	0
1	0	1	1
1	1	1	1
1	1	0	1
1	0	0	0
1	1	1	1
1	1	1	1
1	0	1	1
1	0	1	0
1	1	1	1
1	0	0	0
1	0	1	1
1	0	1	1
1	0	0	0
1	1	1	1
1	1	1	1
1	0	0	0
1	1	1	1
1	1	1	1
1	1	1	1
1	1	0	1
1	0	1	1
1	1	0	1
1	1	0	1
1	0	1	1
1	1	1	1
1	0	0	0
1	0	1	0
1	1	0	1
1	0	0	0
1	0	1	1
