# Supplementary material for: Clinical-radiomics-based treatment decision support for KIT Exon 11 deletion in gastrointestinal stromal tumors: a multi-institutional retrospective study
Source: Front Oncol. 2023 Aug 14;13:1193010. doi: 10.3389/fonc.2023.1193010 (PMC10461453; doi:10.3389/fonc.2023.1193010)
Supplement: Supplementary file 1 [file DataSheet_1.zip › Table S2.xlsx]

## Sheet: Sheet1
Training cohort					Test cohort
thresholds	Radiomics model	Clinical model	Combined model		thresholds	Radiomics model	Clinical model	Combined model
0	1	1	1		0	1	1	1
0.01	0.990974	0.990974	0.990974		0.01	0.990431	0.990431	0.990431
0.02	0.981763	0.981763	0.982631		0.02	0.980666	0.980666	0.980666
0.03	0.972362	0.972362	0.952402		0.03	0.9707	0.9707	0.9707
0.04	0.962766	0.962766	0.944149		0.04	0.960526	0.960526	0.962719
0.05	0.952968	0.952968	0.93617		0.05	0.950138	0.950139	0.952909
0.06	0.942961	0.942961	0.927116		0.06	0.942889	0.942889	0.942889
0.07	0.93434	0.932739	0.919469		0.07	0.932654	0.936616	0.936616
0.08	0.927845	0.922294	0.890842		0.08	0.922197	0.926773	0.926773
0.09	0.917933	0.91162	0.881693		0.09	0.91151	0.916715	0.92192
0.1	0.886525	0.900709	0.87234		0.1	0.900585	0.906433	0.859649
0.11	0.881425	0.889553	0.868037		0.11	0.889415	0.89592	0.849793
0.12	0.874275	0.878143	0.858801		0.12	0.87799	0.885167	0.84689
0.13	0.86427	0.866471	0.85889		0.13	0.866304	0.882033	0.837266
0.14	0.839683	0.861455	0.853538		0.14	0.854345	0.818849	0.827417
0.15	0.833542	0.849812	0.848561		0.15	0.842105	0.80805	0.817337
0.16	0.823708	0.841945	0.839919		0.16	0.829574	0.807018	0.827068
0.17	0.813638	0.830044	0.831069		0.17	0.816741	0.807229	0.839569
0.18	0.803321	0.817852	0.822003		0.18	0.826701	0.797176	0.831836
0.19	0.79275	0.810349	0.812713		0.19	0.82716	0.786875	0.836257
0.2	0.787234	0.808511	0.803191		0.2	0.815789	0.789474	0.842105
0.21	0.776461	0.78077	0.799084		0.21	0.804131	0.793471	0.835443
0.22	0.765412	0.768685	0.789416		0.22	0.792173	0.784076	0.82861
0.23	0.732799	0.762642	0.785852		0.23	0.742994	0.774436	0.821599
0.24	0.727884	0.75028	0.782755		0.24	0.731302	0.764543	0.814404
0.25	0.716312	0.70922	0.780142		0.25	0.754386	0.77193	0.807018
0.26	0.704428	0.696952	0.778033		0.26	0.743954	0.780939	0.799431
0.27	0.700087	0.684349	0.77645		0.27	0.733237	0.77217	0.791637
0.28	0.696217	0.679669	0.775414		0.28	0.722222	0.763158	0.783626
0.29	0.684147	0.666767	0.766257		0.29	0.658265	0.753892	0.775389
0.3	0.671733	0.662614	0.753799		0.3	0.646617	0.744361	0.766917
0.31	0.668517	0.658958	0.764107		0.31	0.581998	0.7582	0.7582
0.32	0.634543	0.613267	0.754693		0.32	0.594427	0.749226	0.696594
0.33	0.652906	0.600191	0.747221		0.33	0.582875	0.739984	0.660644
0.34	0.640877	0.555126	0.718246		0.34	0.570973	0.730463	0.652313
0.35	0.628478	0.553191	0.710311		0.35	0.558704	0.777328	0.643725
0.36	0.630319	0.518617	0.702128		0.36	0.546053	0.769737	0.634868
0.37	0.609929	0.517393	0.718676		0.37	0.532999	0.761905	0.625731
0.38	0.577213	0.529856	0.71105		0.38	0.519525	0.701188	0.616299
0.39	0.522846	0.516917	0.674224		0.39	0.505608	0.726488	0.640207
0.4	0.524823	0.496454	0.666667		0.4	0.561404	0.789474	0.578947
0.41	0.527587	0.434187	0.637577		0.41	0.496878	0.785013	0.570027
0.42	0.515774	0.409391	0.629494		0.42	0.484573	0.727768	0.560799
0.43	0.503546	0.397163	0.599851		0.43	0.511542	0.67036	0.538319
0.44	0.490881	0.43465	0.591185		0.44	0.447368	0.665414	0.530075
0.45	0.435203	0.423598	0.599613		0.45	0.435407	0.703349	0.521531
0.46	0.457841	0.427108	0.56974		0.46	0.423002	0.699805	0.512671
0.47	0.445203	0.414291	0.579687		0.47	0.410129	0.696127	0.503476
0.48	0.430442	0.423895	0.549918		0.48	0.445344	0.692308	0.493927
0.49	0.416771	0.414268	0.561535		0.49	0.433437	0.635707	0.484004
0.5	0.446809	0.446809	0.553191		0.5	0.473684	0.631579	0.473684
0.51	0.435519	0.417716	0.544507		0.51	0.410311	0.574651	0.517723
0.52	0.381206	0.409574	0.535461		0.52	0.399123	0.517544	0.565789
0.53	0.350385	0.37981	0.550023		0.53	0.387458	0.512878	0.558791
0.54	0.317299	0.39593	0.541166		0.54	0.375286	0.508009	0.551487
0.55	0.304965	0.387707	0.531915		0.55	0.309942	0.502924	0.54386
0.56	0.346228	0.37911	0.528046		0.56	0.296651	0.497608	0.535885
0.57	0.363187	0.370114	0.51905		0.57	0.282742	0.492044	0.52754
0.58	0.360689	0.368794	0.488349		0.58	0.340852	0.486216	0.518797
0.59	0.42138	0.360145	0.478464		0.59	0.275995	0.480103	0.509628
0.6	0.414894	0.351064	0.468085		0.6	0.263158	0.473684	0.5
0.61	0.408074	0.341517	0.469176		0.61	0.331984	0.466937	0.437247
0.62	0.400896	0.331467	0.451288		0.62	0.32133	0.459834	0.426593
0.63	0.393329	0.299597	0.442208		0.63	0.257468	0.399716	0.415363
0.64	0.364066	0.288416	0.449173		0.64	0.28655	0.391813	0.350877
0.65	0.334346	0.316109	0.440729		0.65	0.225564	0.383459	0.338346
0.66	0.366708	0.305382	0.43179		0.66	0.216718	0.321981	0.427245
0.67	0.402321	0.272727	0.401032		0.67	0.207337	0.3126	0.365231
0.68	0.375	0.196809	0.481383		0.68	0.197368	0.302632	0.355263
0.69	0.347289	0.18394	0.474949		0.69	0.186757	0.29202	0.344652
0.7	0.390071	0.198582	0.425532		0.7	0.122807	0.280702	0.333333
0.71	0.38518	0.186354	0.418195		0.71	0.239564	0.215971	0.321234
0.72	0.379939	0.151976	0.410334		0.72	0.233083	0.203008	0.308271
0.73	0.353034	0.195429	0.401891		0.73	0.226121	0.189084	0.294347
0.74	0.346972	0.243863	0.410802		0.74	0.218623	0.174089	0.279352
0.75	0.319149	0.255319	0.404255		0.75	0.157895	0.157895	0.421053
0.76	0.312057	0.184397	0.397163		0.76	0.149123	0.140351	0.412281
0.77	0.304348	0.155412	0.460685		0.77	0.139588	0.121281	0.578947
0.78	0.350097	0.125725	0.45648		0.78	0.0239234	0.100478	0.578947
0.79	0.324215	0.116515	0.430598		0.79	0.0125313	0.0776942	0.526316
0.8	0.276596	0.106383	0.382979		0.8	-0.0526316	0.0526316	0.526316
0.81	0.228443	0.164614	0.37738		0.81	-0.066482	0.0249307	0.526316
0.82	0.179669	0.255319	0.349882		0.82	-0.0818713	-0.00584795	0.526316
0.83	0.151439	0.255319	0.446809		0.83	0.157895	-0.0402477	0.526316
0.84	0.143617	0.255319	0.382979		0.84	0.157895	-0.0789474	0.526316
0.85	0.134752	0.234043	0.361702		0.85	0.157895	-0.22807	0.421053
0.86	0.12462	0.191489	0.361702		0.86	0.157895	-0.278195	0.421053
0.87	0.191489	0.191489	0.361702		0.87	0.157895	-0.336032	0.421053
0.88	0.191489	0.170213	0.361702		0.88	0.157895	-0.0175439	0.421053
0.89	0.148936	0.148936	0.361702		0.89	0.157895	0.368421	0.368421
0.9	0.12766	0.148936	0.319149		0.9	0.157895	0.315789	0.368421
0.91	0.106383	0.12766	0.276596		0.91	0.157895	0.315789	0.263158
0.92	0.0851064	0.0851064	0.255319		0.92	0.157895	0.315789	0.210526
0.93	0.0425532	0.0851064	0.234043		0.93	0.157895	0.263158	0.157895
0.94	0.0425532	0.0638298	0.191489		0.94	0.105263	0.210526	0.105263
0.95	0.0425532	0.0425532	0.12766		0.95	0.0526316	0.157895	0.105263
0.96	0.0425532	0.0425532	0.106383		0.96	0.0526316	0.157895	0.105263
0.97	0.0425532	0.0425532	0.0851064		0.97	0.0526316	0.105263	0.105263
0.98	0	0	0.0425532		0.98	0	0.0526316	0.0526316
0.99	0	0	0.0425532		0.99	0	0	0
1	NaN	NaN	NaN		1	NaN	NaN	NaN
